# Supplementary material for: Long-Term Surveillance of Food Products of Diverse Origins: A Five-Year Survey of Hepatitis A and Norovirus in Greece, 2019–2024
Source: Pathogens. 2025 Feb 2;14(2):135. doi: 10.3390/pathogens14020135 (PMC11857987; doi:10.3390/pathogens14020135)
Supplement: Supplementary file 1 [file pathogens-14-00135-s001.zip]

Archive with 1 entries (1 files):
- pathogens-3428626-supplementary Table S1.pdf
